# Supplementary material for: An Unusual Presentation of Novel Missense Variant in PAX6 Gene: NM_000280.4:c.341A>G, p.(Asn114Ser)
Source: Curr Issues Mol Biol. 2023 Dec 22;46(1):96–105. doi: 10.3390/cimb46010008 (PMC10814852; doi:10.3390/cimb46010008)
Supplement: Supplementary file 1 [file cimb-46-00008-s001.zip]

Archive with 1 entries (1 files):
- cimb-2761102-supplementary.xlsx
