# Supplementary material for: An Unusual Presentation of Novel Missense Variant in PAX6 Gene: NM_000280.4:c.341A>G, p.(Asn114Ser)
Source: Curr Issues Mol Biol. 2023 Dec 22;46(1):96–105. doi: 10.3390/cimb46010008 (PMC10814852; doi:10.3390/cimb46010008)
Supplement: Supplementary file 1 [file cimb-46-00008-s001.zip › cimb-2761102-supplementary.xlsx]

## Sheet: Лист1
Patient	hg19	NM_000280.4	NP_000271.1	gnomAD v2.1.1 global MAF	MetaDome*	CADD phred	Eigen phred	MPA score**	SPiP	spliceAI max score†	SIFT***	HumDiv****	Polyphen 2 HumVar*****	Fathmm******	REVEL*******	ClinPred*******	Meta SVM********	Meta LR*********	Mistic**********	ACMG	References
1	chr11:g.31823125T>C	c.341A>G	p.(Asn114Ser)	3.976e-06	0.25	22.5	2.65	6	No effect on splicing	0.01	0.26	0.004	0.001	-5.78	0.417	0.331	0.9681 (10)	0.9203 (10)	0.62	VUS (PM2, PP3)	novel
* The closer to 0, the more intolerant to variation
** Raw score [0;10], 10: high impact
† Thresholds ≥ 0.2|0.5|0.8 for impact
*** Threshold < 0.05 for Damaging
**** Thresholds ≥ 0.454|0.957 for Possibly and Probably Damaging
***** Thresholds ≥ 0.447|0.909 for Possibly and Probably Damaging
****** Threshold ≤ -1.5 for Damaging
****** Thresholds 0.2|0.5 for Benign, Uncertain, Damaging
******* Threshold ≥ 0.5 for Damaging
******** Threshold ≥ 0 for Damaging (reliabilty index: 0-10), 10:high
********* Threshold ≥ 0.5 for Damaging (reliabilty index: 0-10), 10:high
********** Threshold ≥ 0.5 for Damaging
